# Supplementary material for: Impact of IQ on the diagnostic yield of chromosomal microarray in a community sample of adults with schizophrenia
Source: Genome Med. 2017 Nov 30;9:105. doi: 10.1186/s13073-017-0488-z (PMC5708103; doi:10.1186/s13073-017-0488-z)
Supplement: Supplementary file 2 — Description of the 17 gene-sets used in the gene-set enrichment analysis. (XLSX 13 kb) [file 13073_2017_488_MOESM2_ESM.xlsx]

## Sheet: Sheet1
Additional file 2. Description of 17 gene-sets used in gene-set enrichment analysis
No.	Gene set ID	Gene set full name	#Genes in set	Gene set definition
1	Coe.DD.Deletions.p0.01	Genes enriched for rare (<1%) deletions in Coe et al. 2014	1945	Gene-level (Ref-Seq) analysis to assess the excess of deletions in DD/ID cases (n=29,085) compared to controls (n=19,584) following the statistical analysis described in: Refining analyses of copy number variation identifies specific genes associated with developmental delay - BP Coe et al. - Nature Genetics. Oct 2014; 46(10): 1063-71.
2	Coe.DD.Duplications.p0.01	Genes enriched for rare (<1%) duplications in Coe etl al. 2014	2633	Gene-level (Ref-Seq) analysis to assess the excess of duplications in DD/ID cases (n=29,085) compared to controls (n=19,584) following the statistical analysis described in: Refining analyses of copy number variation identifies specific genes associated with developmental delay - BP Coe et al. - Nature Genetics. Oct 2014; 46(10): 1063-71.
3	FMR1_Targets_Ascano	FMR1 targets from Ascano et al. 2012	927	Predicted human FMR1 (fragile X mental retardation 1) gene targets as defined in: FMR1 targets distinct mRNA sequence elements to regulate protein expression - Manuel Ascano Jr et al - Nature 2012 December 20; 492(7429): 382–386
4	FMR1_Targets_Darnell	FMR1 targets from Darnell et al. 2012	840	Human homologs of mouse Fmr1 (fragile X mental retardation 1)gene targets as defined in: FMRP stalls ribosomal translocation on mRNAs linked to synaptic function and autism - Darnell et al - Cell. Jul 22, 2011; 146(2): 247–261.
5	Kirov_ARC	ARC complex (Kirov et al. 2012)	28	ARC (Activity-Regulated Cytoskeleton-associated) protein complex as defined in: De novo CNV analysis implicates specific abnormalities of postsynaptic signalling complexes in the pathogenesis of schizophrenia - G Kirov et al - Mol Psychiatry. Feb 2012; 17(2): 142–153
6	Kirov_NMDAR	NMDAR receptor components (Kirov et al. 2012)	62	NMDAR (N-methyl-D-aspartate Receptor) protein complex as defined in: De novo CNV analysis implicates specific abnormalities of postsynaptic signalling complexes in the pathogenesis of schizophrenia - G Kirov et al - Mol Psychiatry. Feb 2012; 17(2): 142–153
7	Neurof_GoNervSysDev	GO nervous system development	1874	GO:0007399 nervous system development
8	Neurof_GoNervTransm	GO neurotransmission	716	Union of these GO-based gene-sets: {GO:0019226 transmission of nerve impulse, GO:0007268 synaptic transmission}
9	Neurof_GoNeuronProj	GO neuron projection	1230	Union of these GO-based gene-sets: {GO:0043005 neuron projection, GO:0031175 neuron projection developmen}
10	Neurof_GoSynaptic	GO synaptic	622	Union of these GO-based gene-sets: {GO:0045202 synapse, GO:0050808 synapse organization}
11	Neurof_PathwaysAxonG	Axon guidance pathways	388	Union of these pathway-based gene-sets: {REACT: NCAM signaling for neurite out-growth, REACT: Axon guidance, NCI:NETRIN_PATHWAY, NCI:REELINPATHWAY, KEGG:04360 Axon guidance}
12	Neurof_UnionInclusive	Neurofunction union inclusive	2874	Union of these previously defined gene-sets: {Neurof_KeggSynaptic, Neurof_GoNervTransm, Neurof_GoNeuronProj, Neurof_GoNeuronBody, Neurof_GoSynaptic, Neurof_GoNervSysDev, Neurof_PathwaysAxonG}
13	Neurof_UnionStringent	Neurofunction union stringent	1424	Set of genes found in at least two of these previously defined gene-sets {Neurof_KeggSynaptic, Neurof_GoNervTransm, union of {Neurof_GoNeuronProj, Neurof_GoNeuronBody, Neurof_GoSynaptic}, Neurof_GoNervSysDev, Neurof_PathwaysAxonG}
14	PhMm_NervSystem_all	Nervous system abnormality	2375	MP:0003631 nervous system phenotype
15	PhMm_NeuroBehav_all	Neurological abnormality or abnormal behavior	2123	MP:0005386 behavior/neurological phenotype
16	PhMm_NeuroUnion_all	Neurological abnormality or abnormal behavior or nervous system abnormality	3201	Union of these MPO-based gene-sets: {MP:0005386 behavior/neurological phenotype, MP:0003631 nervous system phenotype}
17	PSD_BayesGrant_fullset	Post-synaptic density components (Bayes et al, full list)	1407	Members of the human post-synaptic density as defined in: Characterization of the proteome, diseases and evolution of the human postsynaptic density. Bayés et al. Nat Neurosci. 2011
